# Supplementary material for: Extraction and Characterization of Microcrystalline Cellulose from Lagenaria siceraria Fruit Pedicles
Source: Polymers (Basel). 2022 May 2;14(9):1867. doi: 10.3390/polym14091867 (PMC9101574; doi:10.3390/polym14091867)
Supplement: Supplementary file 1 [file polymers-14-01867-s001.zip]

Archive with 1 entries (1 files):
- polymers-1685413-supplementary.pdf
